# Supplementary material for: Clinical Significance of Antinuclear Antibodies in Patients with Rheumatoid Arthritis: From SETOUCHI-RA Registry
Source: J Clin Med. 2025 Feb 26;14(5):1553. doi: 10.3390/jcm14051553 (PMC11900084; doi:10.3390/jcm14051553)
Supplement: Supplementary file 1 [file jcm-14-01553-s001.zip]

Archive with 1 entries (1 files):
- jcm-3477573-supplementary.pdf
